# Supplementary material for: Retrospective study of RAS/PIK3CA/BRAF tumor mutations as predictors of response to first-line chemotherapy with bevacizumab in metastatic colorectal cancer patients
Source: BMC Cancer. 2017 Jan 9;17:38. doi: 10.1186/s12885-016-2994-6 (PMC5223326; doi:10.1186/s12885-016-2994-6)
Supplement: Additional file 1: — Row data about clinicopathological features and clinical outcomes with omitting personally identifiable information of patients. (XLSX 27 kb) [file 12885_2016_2994_MOESM1_ESM.xlsx]

## Sheet: Sheet1
No	Age>63_1	PS	RAS/PIK3CA/BRAF	RAS wt0mt1	PIK3CA_wt0mt1	BRAF wt0mt1	all wt0mt1	primary resection	primary site	RCC1_LCRC0	colon0_rectum1	histology	colon0_rectum1	dif0_undif1	WBChigh	lowHb_1	lowAlb_1	highALP_1	highLDH_1	CRPhigh_!	CEAhigh_1	CA19-9high_1	T	N	M	prior OHP	synchronous1	multiple mets1	H1	L1	Ln1	P1	Response	progression1	PFS	death1	OS
1	1	2	KRAS G12D	1	0	0	1	0	C	1	0	por-tub2	0	1	1	0	0	1		1	1	1			1	0	1	1	1	1	0	0	NE	1	0.557377	1	0.819672
2	1	0	KRAS G13D	1	0	0	1	0	T	1	0	tub.1, 2	0	0	1	0	0	1	1	1	1	0			1	0	1	1	1	1	1	0	SD	0	5.04918	1	11.7377
3	0	0	BRAF V600E	0	0	1	1	1	T	1	0	por-tub(mod)	0	1	0	0	0	1	1	0	1	0		2	0	1	0	0	0	0	1	0	non-CR,non-PD	1	26.8852	1	41.4426
4	0	1	PIK3CA E545K	0	1	0	1	0	Rb	0	1	tub1≧tub2	1	0	0	0	0	0	0	0	0	0	SI	1	1	0	1	0	0	1	0	0	SD	0	3.21311	0	29.0164
5	1	0	BRAF V600E	0	0	1	1	1	A	1	0	por1	0	1	1	0	1	1	1	1	0	1	SE	1	1	0	1	0	1	0	0	0	PD	1	1.96721	1	2.29508
6	0	0	WT	0	0	0	0	1	C	1	0	muc(diff)	0	0	0	0	0	0	0	0	0	0	SI	1	1	0	1	0	0	0	0	0	NE	0	27.541	0	27.541
7	0	0	KRAS G12V	1	0	0	1	1	A	1	0	p-t(mod)	0	0	0	1	0	0	0	0	1	0	SI	0	1	0	1	0	0	0	0	1	SD	1	14.8197	1	32.1311
8	0	0	WT	0	0	0	0	1	Rb	0	1	tub(mod)	1	0	0	0	0	0	0	0	0	1	AI			1	0	0	0	1	0	0	non-CR,non-PD	1	12.3934	0	28.2295
9	1	0	WT	0	0	0	0	0	Rb	0	1	mod-por	1	0	1	0	1	0	1	0	1	0	A	3	1	0	1	0	0	0	1	0	PR	1	14.7869	1	26.1967
10	1	0	KRAS G12V	1	0	0	1	1	AorT	1	0	well-muc	0	0	0	0	1	0	0	1	0	0	SS			1	0	1	0	0	1	1	non-CR,non-PD	1	9.08197	1	37.541
11	0	0	WT	0	0	0	0	1	Ra	0	1	tub2	1	0	0	0	0	0	1	0	0	0	SS	0	0	0	1	1	1	1	0	0	PR	1	7.63934	1	26.8525
12	0	0	KRAS G12D	1	0	0	1	1	RS	0	0	tub2	0	0	0	0	0	0	0	0	1	0	SE	3	1	0	1	0	0	1	0	0	PD	1	2.13115	1	30.3279
13	1	0	NRAS Q61K	1	0	0	1	0	Ra	0	1	tub2	1	0	0	0	0	1	1	1	1	1				0	1	1	1	1	1	0	SD	1	5.54098	1	11.082
14	0	0	WT	0	0	0	0	1	C	1	0	tub2	0	0	0	0	0	0	1	0	1	1	SS	3	1	0	1	1	1	1	1	0	PR	0	17.4098	0	27.2787
15	0	1	KRAS G13D/PIK3CA E545K	1	1	0	1	1	Ra	0	1	por	1	1	0	0	0	1	0	0	0	1	SE	2	0	1	0	0	0	1	0	0	PD	1	2.06557	1	22.1311
16	0	0	WT	0	0	0	0	0	Rb	0	1	tub1-pap	1	0	0	0	0	0	0	0	1	1	A	1	1	0	1	0	1	0	0	0	SD	1	3.27869	1	32.7541
17	1	0	KRAS G13D	1	0	0	1	1	C	1	0	tub1	0	0	0	0	0	0	1	1	1	1	SS	1	1	1	1	1	1	0	0	1	SD	1	20.3607	1	32.8197
18	0	0	KRAS G13D	1	0	0	1	1	C	1	0	tub2	0	0	0	1	0	0	1	0	1	0	SI	3	1	0	1	1	1	0	1	0	PR	1	9.2459	1	16.623
19	0	0	WT	0	0	0	0	1	S	0	0	muc(diff)	0	0	0	0	0			0	0	1	SE	1	1	0	1	0	1	0	0	0	SD	1	8.42623	0	24.7213
20	0	0	WT	0	0	0	0	1	S	0	0	tub2	0	0	0	0	0	0	0	0	1	0	SE	3	1	0	1	1	1	0	1	0	NE	1	13.2787	1	18.3279
21	1	0	KRAS G13D	1	0	0	1	1	S	0	0	tub2	0	0	0	0	1	0	1	0	1	1	SE	3	1	0	1	1	1	0	1	0	SD	1	4.09836	1	10.0328
22	0	0	KRAS G13D	1	0	0	1	1	S	0	0	well	0	0	0	0	0	1	0	0	1	0	SE	1	0	1	0	1	0	1	1	0	nonCR, nonPD	0	20.8197	0	20.8197
23	0	0	WT	0	0	0	0	1	S	0	0	tub2	0	0	0	1	0	1	1	0	1	1	SE	1	1	0	1	0	1	0	0	0	PR	0	15.6066	0	26.2295
24	1	0	WT	0	0	0	0	1	A	1	0	tub1	0	0	0	0	0	1	1	1	1	0	SS	2	1	0	1	0	1	0	0	0	SD	1	6.65574	1	23.541
25	1	0	KRAS G12D	1	0	0	1	1	RS	0	0	tub1	0	0	0	0	0	0	0	0	1	0	SM	0	0	0	0	1	0	1	0	0	non-CR, non-PD	1	30.1311	1	40.5902
26	0	0	WT	0	0	0	0	0	S	0	0		0		0	0	0	0	0	0	1	0	SE	3	1	0	1	1	1	1	1	0	SD	1	6.45902	1	27.6721
27	0	0	WT	0	0	0	0	0	Ra	0	1	tub1-2	1	0	1	1	1	1	1	1	1	1	A	2	1	0	1	1	1	0	0	0	PR	1	17.5738	1	26.0984
28	0	0	KRAS G12D	1	0	0	1	1	Ra	0	1	tub2	1	0	0	0	0	0	0	0	1	0	SE	1	0	1	0	0	0	0	1	0	non-CR, non-PD	1	26.2951	0	38.7541
29	1	0	KRAS G12V	1	0	0	1	1	S	0	0		0		0	0	0	0	0	0	1	1	SE	1	0	0	0	1	0	0	1	1	PR	0	9.18033	1	30.3279
30	1	0	WT	0	0	0	0	1	RS,Ra	0	0	tub2	0	0	0	0	0	0	0	0	1	0	A	0	1	0	1	0	1	0	0	0	PR	1	19.2787	1	37.377
31	0	0	WT	0	0	0	0	1	RS	0	0	tub2>tub1	0	0	0	1	0	0	1	0	0	0	SS	2	0	0	1	1	1	0	0	1	CR	0	34.1967	0	36.0328
32	1	0	KRAS G12D	1	0	0	1	1	A	1	0	tub2	0	0	0	0	0	0	0	0	0	0	SE	2	0	0	0	1	0	1	1	0	PR	1	20.7213	1	36.0984
33	1	1	WT	0	0	0	0	0	S	0	0	tub1+tub2	0	0	0	1	1	1	1	1	1	1	SI	3	1	0	1	1	1	0	1	0	SD	0	7.77049	1	17.082
34	0	0	WT	0	0	0	0	0	RS	0	0		0		0	1	1	1	1	1	1	1	SE/SI	2	1	0	1	0	1	0	0	0	PR	1	7.60656	1	18.2295
35	0	0	BRAF V600E	1	0	1	1	1	T	1	0	por	0	1	0	0	0	0	1	1	1	1	SE	2	1	0	1	1	1	0	0	1	PD	1	1.37705	1	2.06557
36	1	0	WT	0	0	0	0	1	S	0	0	tub.2	0	0	0	0	0	0	0	0	0	0	MP	1	0	1	0	1	0	1	1	1	non-CR, non-PD	0	8.13115	1	25.4098
37	0	0	KRAS G12D	1	0	0	1	0	RaRS	0	0	tub1-tub2	0	0	0	0	0	0	1	0	1	0			1	0	1	1	1	0	0	1	PD	1	2.68852	0	6.09836
38	0	0	KRAS G12D	1	0	0	1	1	C	1	0	tub.2	0	0	0	1	0	0	0	0	1	0	SS	3	1	0	1	1	1	1	0	1	SD	1	7.01639	1	20.2623
39	0	0	BRAF V600E	0	0	1	1	1	C	1	0	por2	0	1	0	0	0	0	0	0	0	1	SI	1	1	0	1	1	0	0	1	1	PR	0	24.3279	0	24.3279
40	1	0	NRAS Q61K	1	0	0	1	0	Rb	0	1	tub2	1	0	0	1	1	0	0	1	1	1			1	0	1	0	0	1	0	0	PR	1	10.5902	1	40.5574
41	1	0	KRAS G13D	1	0	0	1	1	S	0	0	tub2	0	0	0	1	1	0	0	0	1	1	SS	1	1	0	1	1	1	1	0	0	PR	1	5.60656	0	22.0984
42	1	1	WT	0	0	0	0	1	S	0	0	tub2>por	0	0	0	1	0	0	0	0	1	0	SE	3	1	0	1	1	0	1	1	0	PD	1	3.2459	1	17.377
43	0	0	KRAS G12C/PIK3CA H1047R	1	1	0	1	0	T	1	0	tub1-2	0	0	0	0	0	0	0	0	1	1			1	0	1	1	0	1	1	0	non-CR,non-PD	1	4.65574	1	15.9344
44	1	0	KRAS G12V	1	0	0	1	1	RS	0	0	tub2	0	0	0	0	0	1	0	0	1	1	SS	1	1	0	1	1	1	0	0	0	SD	1	21.1475	0	22.5246
45	0	0	NRAS Q61P	1	0	0	1	1	D	0	0	muc(diff)	0	0	1	0	0	0	0	1	0	1	SI	0	0	0	1	1	0	1	0	1	SD	1	5.60656	1	14.459
46	0	0	WT	0	0	0	0	1	Ra	0	1	tub2	1	0	0	0	0	0	0	0	0	0	SS	2	0	1	1	1	0	1	0	1	non-CR, non-PD	1	13.7377	1	33.1803
47	0	0	WT	0	0	0	0	0	RS	0	0		0		0	0	1	0	0	0	1	0				0	1	1	0	0	1	0	PR	0	20.4262	0	20.4262
48	1	0	WT	0	0	0	0	1	S	0	0	tub2	0	0	0	0	0	0	0	1	1	0	SE	2	0	1	1	1	0	0	1	0	SD	0	5.70492	0	26.1967
49	0	0	KRAS G12D	1	0	0	1	0	C	1	0	tub.2-por	0	0	0	0	0	0	0	1	0	0				0	1	1	1	0	0	0	PR	1	5.60656	1	12.6885
50	1	0	KRAS G12C/KRAS G13D	1	0	0	1	1	A	1	0	tub2	0	0	0	0	0	0	0	0	1	1	SS	2	1	0	1	1	1	1	0	0	PR	1	9.40984	0	23.5082
51	1	1	KRAS G12D	1	0	0	1	1	A	1	0	tub1	0	0	0	0	0	0	0	0	1	0	SS	1	0	0	1	1	0	1	1	0	non-CR, non-PD	0	34.4262	0	34.4262
52	1	0	NRAS Q61K	1	0	0	1	0	S	0	0	tub1,tub2	0	0	0	0	0	0	0	0	1	1			1	0	1	1	1	1	0	0	PR	1	14.2623	0	23.7705
53	0	1	KRAS G13D	1	0	0	1	1	Rb	0	1	mod	1	0	1	0	0	0	0	0	1	0	SS	0	0	0	1	0	0	0	0	0	CR	0	22.7213	0	23.8689
54	0	1	WT	0	0	0	0	1	T	1	0	tub2	0	0	0	0	0	0	0	0	1	0	SS	1	0	0	1	1	0	0	1	1	PR	0	8.03279	0	24.3279
55	1	0	KRAS G12D	1	0	0	1	1	C	1	0	tub2	0	0	0	0	0	0	0	0	1	0	SE	0	0	0	1	1	1	0	0	1	PR	0	18	0	23.4426
56	1	0	WT	0	0	0	0	1	T	1	0	tub2	0	0	0	0	0	0	0	0	0	0	SI	3	0	1	1	1	0	0	1	1	PR	1	19.4098	0	33.7705
57	0	0	BRAF V600E	0	0	1	1	1	A	1	0	tub2	0	0	0	0	0	0	0	0	1	1	SE	2	1	0	1	1	1	0	0	1	SD	1	4.22951	1	6.22951
58	0	0	WT	0	0	0	0	0	Rb/Ra	0	1	tub2-por	1	0	0	0	1	1	1	1	1	0			1	0	1	1	1	0	0	0	PR	1	16.5574	1	27.082
59	0	0	WT	0	0	0	0	1	S	0	0	tub2	0	0	0	0	0	0	0	0	1	1	SE	1	1	0	1	1	1	1	0	0	PR	1	19.8033	0	20.8525
60	1	0	KRAS A146T/PIK3CAH1047R	1	1	0	1	1	A	1	0	tub2	0	0	0	1	0	0	1	1	1	1	SE	2	1	0	1	1	1	1	0	0	PR	1	10.7541	1	23.7705
61	1	0	WT	0	0	0	0	1	R	0	1	tub1+tub2	1	0	0	1	0	0	0	0	1	0	MP	0	0	0	1	0	0	0	0	0	PR	0	31.2459	0	31.2459
62	0	0	KRAS G12V	1	0	0	1	1	S	0	0	tub2>muc	0	0	0	0	0	0	0	0	0	1	SE	2	1	0	1	1	1	1	0	1	SD	1	6.32787	1	7.83607
63	1	0	PIK3CA E542K	0	1	0	1	1	T	1	0	tub2	0	0	0	0	0	0	1	0	1	1	SE	3	1	0	1	1	1	1	1	0	PR	0	20.7541	0	21.2787
64	1	0	WT	0	0	0	0	0	T	1	0		0		0	1	1	1	1	1	1	0				0	1	0	1	0	0	0	PD	1	1.80328	1	15.8033
65	1	0	KRAS G12V	1	0	0	1	0	RS	0	0	tub1-2	0	0	0	0	0	0	1	0	1	0			1	0	1	0	0	1	0	0	SD	1	10.3279	1	11.377
66	1	0	WT	0	0	0	0	0	RS-Ra	0	0	sig	0	1	0	0	0	0	0	0	1	0				0	1	1	1	1	1	0	PR	1	7.86885	1	10.6885
67	0	0	KRAS G12S/PIK3CA H1047R	1	1	0	1	1	C	1	0	tub2	0	0	0	0	1		1	1	1	0	SI	2	1	0	1	1	1	0	0	0	PD	1	1.14754	1	12.6557
68	0	0	BRAF V600E	0	0	1	1	1	C	1	0	por2	0	0	0	0	0	0	1	1	1	1	SE	3	1	0	1	0	1	0	0	0	PD	1	2.42623	1	5.80328
69	1	0	KRAS G12D	1	0	0	1	1	A	1	0	tub2	0	0	0	0	1	0	0	1	1	1	SI	1	1	0	1	1	1	1	0	0	PR	0	6.19672	0	6.19672
70	0	0	WT	0	0	0	0	1	P	0	0	tub(mod)	0	0	0	0	0	0	0	0	1	0	SM	0	0	1	0	1	0	0	1	1	non-CR,non-PD	0	15.1475	0	15.1803
71	1	0	KRAS G12D/PIK3CA E545K	1	1	0	1	1	RS	0	0	tub2>tub1	0	0	0	1	1	1	1	1	1	1	SI	1	1	0	1	1	1	1	0	0	SD	0	29.4098	0	31.2459
72	0	0	KRAS G12V	1	0	0	1	1	RS+Ra	0	0	tub1	0	0	0	0	0	0	0	0	0	0	SE	2	1	0	1	0	0	0	1	0	PR	1	6.85246	0	19.9016
73	0	0	KRAS G12C	1	0	0	1	1	A	1	0	tub2	0	0	1	0	0	1	1	1	1	1	SE	2	1	0	1	0	1	0	0	0	PR	1	11.7049	0	19.7377
74	1	0	KRAS G12S	1	0	0	1	1	S	0	0	tub2	0	0	0	1	0	1	1	0	1	1	SE	2	1	0	1	0	1	0	0	0	PR	0	14.623	0	19.9016
75	0	0	WT	0	0	0	0	0	S	0	0	tub2	0	0	0	0	0	0	1	0	1	0			1	0	1	1	1	1	0	0	PR	0	18.2951	0	21.2787
76	0	0	WT	0	0	0	0	1	RS	0	0	tub2	0	0	0	0	0	0	1	0	1	0	SE	2	1	0	1	1	1	0	1	0	PR	1	10.5902	0	26.4918
77	0	0	KRAS G12D	1	0	0	1	1	S	0	0	tub1	0	0	0	1	0	0	0	0	1	1	SE	3	1	0	1	1	1	1	0	0	SD	0	6.45902	1	22.3934
78	0	0	WT	0	0	0	0	1	RS	0	0	tub2	0	0	0	0	0	0	1	0	1	0	SS	1	1	0	1	0	1	0	0	0	SD	0	4.36066	1	20.9508
79	0	0	KRAS G12D/PIK3CA E545K	1	1	0	1	1	A	1	0	tub1	0	0	0	0	0	0	0	0	0	0	SS	1	0	0	1	0	0	1	0	0	SD	0	2.32787	1	25.6393
80	1	0	BRAF V600E	0	0	1	1	1	S	0	0	tub2	0	0	0	0	0	0	1	0	1	1	SE	1	1	0	1	0	0	0	0	1	PR	1	0	1	15.4098
81	1	0	KRAS G12D	1	0	0	1	0	A	1	0	tub2	0	0	0	1	0	1	1		1	1	SI	1	1	0	1	0	1	0	0	0	SD	0	2.4918	1	13.1803
82	1	0	KRAS G12A	1	0	0	1	1	S	0	0	tub2	0	0	0	1	0	0	1	0	1	1	SS	2	1	0	1	0	1	0	0	0	SD	0	3.21311	0	22.1639
83	0	0	KRAS G12S	1	0	0	1	1	Ra	0	1	tub2>por	1	0	0	0	0	0	0	0	0	0	SS	1	1	0	1	0	0	1	0	0	non-CR,non-PD	0	3.54098	0	18.5574
84	1	0	KRAS G12V	1	0	0	1	1	S	0	0	mod	0	0	0	0	0	0	0	0	1	1	SS	1	0	0	0	0	0	0	0	1	PR	1	18.2951	1	35.7377
85	0	0	WT	0	0	0	0	0	R	0	1	mod	1	0	0	0	0	0	1	0	1	1	A	3	1	0	1	0	1	0	0	0	PR	0	5.14754	0	39.6393
86	0	0	KRAS G12V	1	0	0	1	1	C	1	0	tub(mod)>por	0	0	0	0					1	0	SE	2	0	1	1	0	0	0	0	1	PR	0	2.29508	1	23.541
87	0	0	BRAF V600E	0	0	1	1	1	S	0	0	tub2	0	0	0	0	0	0	0	0	1	0	SM			0	0	0	0	0	0	1	SD	0	10.5574	0	33.6393
88	1	0	KRAS G12D	1	0	0	1	1	S	0	0	tub2	0	0	0	1	0	0	0	0	0	0	SS	0	0	0	1	0	0	1	0	0	non-CR,non-PD	0	9.11475	0	19.4754
89	0	0	KRAS G12A/G12D	1	0	0	1	1	S・Rs	0	0	tub2・tub.1	0	0	1	0	0	0	0	0	0	0	SS/SS	1	1	0	1	0	0	1	0	0	PR	1	12.7869	0	31.6066
90	1	0	KRAS G13D	1	0	0	1	1	C	1	0	tub2	0	0	0	0	0	0	1	0	1	1	SE	1	0	0	1	1	1	0	0	1	PR	0	4.03279	1	25.4098
	40			48	8	8	57	67		34	16		16	7												13	77	53	51	38	29	23		55		51	23.5246
				0.533333	0.0888889	0.0888889	0.633333	0.744444		0.377778	0.177778		0.177778	0.0777778												0.144444								0.611111			41.4426
																																					0.819672
